# Supplementary material for: The Effect of 2′F-RNA on I-Motif Structure and Stability
Source: Molecules. 2025 Aug 30;30(17):3561. doi: 10.3390/molecules30173561 (PMC12429874; doi:10.3390/molecules30173561)
Supplement: Supplementary file 1 [file molecules-30-03561-s001.zip]

Archive with 1 entries (1 files):
- molecules-3784098-supplementary.pdf
